# Supplementary material for: BOX38, a DNA Marker for Selection of Essential Oil Yield of Rosa × rugosa
Source: Biomolecules. 2023 Feb 25;13(3):439. doi: 10.3390/biom13030439 (PMC10046031; doi:10.3390/biom13030439)
Supplement: Supplementary file 1 [file biomolecules-13-00439-s001.zip]

Archive with 2 entries (2 files):
- Figure S1.pdf
- Tables S1-S4.xlsx
