# Supplementary material for: BOX38, a DNA Marker for Selection of Essential Oil Yield of Rosa × rugosa
Source: Biomolecules. 2023 Feb 25;13(3):439. doi: 10.3390/biom13030439 (PMC10046031; doi:10.3390/biom13030439)
Supplement: Supplementary file 1 [file biomolecules-13-00439-s001.zip › Tables S1-S4.xlsx]

## Sheet: Table S1
		Table S1: Accessions and oil yield of rose cultivars
	Cultivars	Accession namea	Botanical name	Botanical character	Oil yield（μl/g）
	1	Tuwei	R. x rugosa 'Tuwei'	hybridization by PRRIb	0.0312±0.002184
	2	Zizhi	R. x rugosa 'Zizhi'	hybridization by PRRI	0.0314±0.002826
	3	Zizhi_DH	R. x rugosa 'Zizhi_Dahong'	bud mutations, deepred-flower	0.0447±0.00447
	4	Daguo	R. x rugosa 'Daguo'	big fruit variety	0.05123±0.0035861
	5	HANSA	R. x rugosa ‘HANSA’	Semidouble pink flower	0.0671±0.004697
	6	Kushui	R. x rugosa ‘Kushui’	R. setate × R. rugosa China geographic indication cultivar	0.09676±0.0009676
	7	Damask_Oil	R. x damascena 'Oil'	Introduced from Bulgaria	0.1334±0.009338
	8	Banchongban	R. x rugosa ’Banchongban‘	Semidouble pink flower	0.16978±0.0135824
	9	Plena	R. x rugosa ‘plena’	Domesticated variety China geographic indication cultivar	0.1789±0.014312
	10	Pingyin11	R. x rugosa ‘Pingyin11’	hybridization by PRRI	0.2093±0.02093
	11	Liangyehong	R. x rugosa ‘LiangYeHong’	hybridization by PRRI	0.2341±0.007023
	12	Danbanhong	R. x rugosa ‘DanBanHong’	hybridization by PRRI	0.2356±0.004712
	13	Xihu3	R. x rugosa 'Xihu3'	hybridization by PRRI	0.2489±0.002489
	14	XiHu2	R. x rugosa 'Xihu2'	hybridization by PRRI	0.2567±0.017969
	15	Xihu1	R. x rugosa 'Xihu1'	hybridization by PRRI	0.2678±0.002678
	16	Pingyin	R. x rugosa 'Pingyin'	Domesticated variety, over 1300 years ago	0.3387±0.020322
	17	Fenghua	R. x rugosa 'Fenghua'	R. rugosa ‘plena’ * R. rugosa by PRRI	0.3564±0.032076
	18	Russia	R. x centifolia 'Russia'	Introduced from Russia	0.3947±0.015788
	19	Plena_alba	R. x rugosa ‘plena’ f. alba	bud mutations, white flower	0.4162±0.008324
		a These accession names are used in the tables and figures of the present work.
		b Pingyin Rose Research Institute

## Sheet: Table S2
	Table S2: Percentage of organic compounds by GC-MS
	Cultivars	Alcohols	SD	Esters	SD	Alkanes	SD	Arenes	SD	Phenols	SD	Ketones	SD	Aldehydes	SD	Acids	SD
	Tuwei	0.6072	0.042504	0.11	0.0088	0.0878	0.005268	.	.	.	.	0.0301	0.001806	.	.	.	.
	Xihu2	0.3381	0.013524	0.1446	0.00723	0.1319	0.005276	.	.	0.0895	0.006265	0.0163	0.001304	0.0294	0.002646	.	.
	Daguo	0.3139	0.003139	0.0539	0.002156	0.3108	0.01554	0.0282	0.001692	0.0983	0.003932	0.0148	0.00074	0.0158	0.000948	0.0035	0.00021
	Damask_Oil	0.5395	0.02158	0.0834	0.002502	0.1187	0.008309	0.0323	0.000969	0.1056	0.006336	0.0506	0.00253	0.0416	0.00208	0.007	0.00049
	Banchongban	0.4231	0.016924	0.0634	0.003804	0.1022	0.006132	0.0047	0.000423	0.0347	0.000694	0.0431	0.001724	0.031	0.0031	.	.
	Kushui	0.5681	0.051129	0.0986	0.00493	0.147	0.00735	0.0251	0.00251	0.0478	0.003824	0.0304	0.00304	0.0323	0.000323	.	.
	Zizhi	0.4359	0.04359	0.0784	0.00784	0.1998	0.005994	.	.	0.1834	0.003668	0.0274	0.000822	0.0206	0.000824	.	.
	Zizhi_DH	0.4241	0.012723	0.0674	0.005392	0.1412	0.009884	.	.	0.0725	0.00725	0.0127	0.000127	0.0054	5.4e-05	.	.
	HENSA	0.6509	0.026036	0.0614	0.001228	0.1292	0.010336	0.008	0.00048	.	.	0.0496	0.00248	0.0597	0.001791	.	.
	Pingyin	0.5133	0.020532	0.1127	0.004508	0.1281	0.001281	0.0159	0.001113	0.1198	0.009584	0.0537	0.003222	.	.	0.0116	0.000812
	Pingyin11	0.4815	0.004815	0.1216	0.00608	0.1685	0.01685	.	.	0.6882	0.061938	.	.	0.0217	0.000217	.	.
	Plena_alba	0.4792	0.019168	0.0709	0.004254	0.2548	0.02548	.	.	0.1285	0.008995	0.0132	0.000528	0.0321	0.001284	.	.
	Fenghua	0.5083	0.015249	0.1404	0.004212	0.3405	0.030645	0.0338	0.000338	0.0943	0.008487	0.0266	0.001064	0.0365	0.00365	.	.
	Russia	0.5087	0.015261	0.0971	0.002913	0.2706	0.021648	.	.	0.0231	0.00231	0.0129	0.000387	0.0282	0.001692	.	.
	Plena	0.5951	0.047608	0.0968	0.003872	0.1691	0.005073	.	.	0.099	0.00198	0.0079	7.9e-05	0.0131	0.000917	.	.
	LiangYeHong	0.4811	0.033677	0.1094	0.01094	0.1325	0.006625	.	.	0.1283	0.007698	.	.	0.0184	0.001656	.	.
	Xihu3	0.5689	0.05689	0.1597	0.007985	0.3091	0.012364	.	.	0.0641	0.00641	0.0021	0.000126	0.0242	0.001452	.	.
	Danbanhong	0.5705	0.03423	0.0705	0.00141	0.24	0.0144	.	.	0.1031	0.008248	0.0766	0.000766	0.0223	0.000669	.	.
	Xihu1	0.6114	0.006114	0.0421	0.000421	0.5055	0.005055	.	.	0.1013	0.006078	.	.	0.0346	0.002768	.	.

## Sheet: Table S3
	Table S3: Main compounds of oil (μg per μL oil)
	Cultivars	citronellol μg/μL	SD	geraniol μg/μL	SD	phenethyl alcohol μg/μL	SD	nerol μg/μL	SD	linalool μg/μL	SD	farnesol μg/μL	SD	bisabolol μg/μL	SD	Total μg/μL	SD
	Banchongban	.	.	.	.	0.432673	0.0173069	5.59961	0.279981	1.37164	0.109732	5.0406	0.453654	2.22399	0.13344	14.6685	0.440056
	Daguo	7.53757	0.376879	.	.	0.408076	0.00408076	0.0204145	0.00163316	1.05314	0.0421256	2.18567	0.218567	0.779232	0.0779232	11.9841	0.719046
	Damask_Oil	1.7661	0.105966	2.104	0.08416	0.4535	0.03628	1.3881	0.027762	0.2883	0.002883	.	.	0.0588	0.005292	6.0588	0.060588
	Danbanhong	8.54642	0.59825	6.74454	0.269782	1.81426	0.0181426	4.88423	0.244211	1.29795	0.0908564	1.81426	0.145141	0.574773	0.0287387	25.6764	1.02706
	Fenghua	5.595	0.3357	2.3561	0.164927	.	.	0.0808	0.000808	0.1542	0.01542	.	.	0.4717	0.037736	8.6578	0.259734
	HENSA	9.54076	0.0954076	8.52867	0.852867	.	.	6.60952	0.660952	0.83328	0.0249984	2.09546	0.0838184	0.895723	0.00895723	28.5034	0.570068
	Kushui	2.44745	0.146847	6.29757	0.503806	.	.	2.44745	0.146847	0.350652	0.0175326	3.19565	0.159783	0.779232	0.0389616	15.518	0.31036
	LiangYeHong	8.92804	0.892804	5.65255	0.282627	0.759916	0.0303966	3.34897	0.301407	0.455509	0.0318856	0.969613	0.0193923	0.538552	0.010771	20.6531	0.619594
	Pingyin	4.3389	0.216945	.	.	.	.	2.2628	0.22628	0.23	0.0207	0.8578	0.077202	0.6031	0.018093	8.2926	0.497556
	Pingyin11	7.42212	0.0742212	.	.	0.645344	0.0516275	4.10998	0.246599	0.414775	0.0414775	1.78378	0.107027	2.54511	0.203608	16.9211	0.846055
	Plena	7.92002	0.2376	5.65316	0.339189	0.265824	0.0265824	4.2846	0.299922	0.327014	0.00654029	0.704641	0.00704641	0.199414	0.00797657	19.3547	1.35483
	Plena_alba	3.0684	0.276156	2.1104	0.189936	.	.	1.2494	0.087458	0.23	0.0161	0.0832	0.007488	.	.	6.7414	0.67414
	Russia	2.4088	0.096352	2.576	0.10304	.	.	2.3416	0.11708	0.1567	0.007835	0.7553	0.067977	.	.	8.2384	0.82384
	Tuwei	0.2113	0.010565	1.9044	0.038088	0.2786	0.011144	1.6387	0.131096	0.1449	0.002898	0.2253	0.006759	0.2088	0.004176	4.612	0.13836
	Xihu1	9.46469	0.0946469	7.03546	0.422128	0.549744	0.0384821	5.28687	0.370081	0.941442	0.0470721	0.886042	0.0886042	.	.	24.1643	0.96657
	Xihu2	0.140218	0.00701088	0.33187	0.033187	0.752955	0.0301182	0.219736	0.00878944	0.567379	0.0340427	43.0232	3.01162	.	.	45.0354	4.50354
	Xihu3	7.16127	0.358064	6.99442	0.629498	.	.	4.27694	0.128308	0.866105	0.00866105	2.11758	0.0635273	0.686301	0.013726	22.1026	2.21026
	Zizhi	14.1001	0.141001	13.4521	1.07616	3.66732	0.220039	11.2229	0.336688	2.31572	0.0231572	9.24478	0.554687	2.1416	0.21416	56.1445	4.49156
	Zizhi_DH	12.7863	0.89504	11.0882	0.110882	0.675857	0.0135171	11.0224	0.661344	1.38829	0.0416488	7.11591	0.569273	2.43413	0.121706	46.5111	2.79067

## Sheet: Table S4
	Table S3: Yield of main compounds (μg per g flower)
	Cultivars	citronella μg/g	SD	geraniol μg/g	SD	nerol μg/g	SD	Total μg/g	SD
	Banchongban	.	.	.	.	0.950702	0.0760562	0.950702	0.0760562
	Daguo	0.38615	0.0115845	.	.	0.00104584	2.09167e-05	0.387196	0.0387196
	Damask_Oil	0.235598	0.0235598	0.280674	0.0112269	0.185173	0.00185173	0.701444	0.0491011
	Danbanhong	2.01354	0.120812	1.58901	0.0794507	1.15072	0.0345217	4.75328	0.0950655
	Fenghua	1.99406	0.159525	0.839714	0.0503828	0.0287971	0.00143986	2.86257	0.0858771
	HENSA	0.640185	0.0384111	0.572274	0.022891	0.443499	0.0354799	1.65596	0.0331191
	Kushui	0.236815	0.0118408	0.609353	0.0243741	0.236815	0.0236815	1.08298	0.0108298
	LiangYeHong	2.09006	0.146304	1.32326	0.132326	0.783993	0.0235198	4.19731	0.419731
	Pingyin	1.46959	0.146959	.	.	0.76641	0.0153282	2.236	0.1118
	Pingyin11	1.55345	0.0932069	.	.	0.860219	0.0602153	2.41367	0.120683
	Plena	1.41689	0.0566756	1.01135	0.0707945	0.766514	0.0306606	3.19475	0.12779
	Plena_alba	1.27707	0.038312	0.878348	0.00878348	0.52	0.0208	2.67542	0.0267542
	Russia	0.950753	0.0665527	1.01675	0.0203349	0.92423	0.0554538	2.89173	0.144587
	Tuwei	0.00659256	0.000659256	0.0594173	0.00118835	0.0511274	0.00511274	0.117137	0.00937098
	Xihu1	2.53464	0.253464	1.8841	0.0376819	1.41583	0.0424748	5.83457	0.291728
	Xihu2	0.0359939	0.00359939	0.085191	0.00511146	0.0564062	0.00338437	0.177591	0.00355182
	Xihu3	1.78244	0.0356488	1.74091	0.0348182	1.06453	0.0532265	4.58788	0.0458788
	Zizhi	0.442743	0.0132823	0.422395	0.0126718	0.3524	0.010572	1.21754	0.0365261
	Zizhi_DH	0.571547	0.0457237	0.495644	0.0297387	0.492701	0.0443431	1.55989	0.0311978
